# Supplementary material for: Do People Become More or Less Materialistic during Disasters? The Mediating Roles of Mortality Salience and Gratitude
Source: Int J Environ Res Public Health. 2021 Aug 13;18(16):8566. doi: 10.3390/ijerph18168566 (PMC8392249; doi:10.3390/ijerph18168566)
Supplement: Supplementary file 1 [file ijerph-18-08566-s001.zip]

Archive with 1 entries (1 files):
- ijerph-1313637-supplementary.pdf
